# Supplementary material for: Hand and Foot Selection in Mental Body Rotations Involves Motor-Cognitive Interactions
Source: Brain Sci. 2022 Nov 4;12(11):1500. doi: 10.3390/brainsci12111500 (PMC9688262; doi:10.3390/brainsci12111500)
Supplement: Supplementary file 1 [file brainsci-12-01500-s001.zip]

Archive with 1 entries (1 files):
- brainsci-1861480-supplementary.pdf
